# Supplementary material for: Investigating the Role of SNAI1 and ZEB1 Expression in Prostate Cancer Progression and Immune Modulation of the Tumor Microenvironment
Source: Cancers (Basel). 2024 Apr 12;16(8):1480. doi: 10.3390/cancers16081480 (PMC11048607; doi:10.3390/cancers16081480)
Supplement: Supplementary file 1 [file cancers-16-01480-s001.zip]

Archive with 8 entries (8 files):
- Supplementary Figure S1.pdf
- Supplementary  Figure S2.pdf
- Supplementary  Figure S3.pdf
- Supplementary  Figure S4.pdf
- Supplementary Table S1.pdf
- Supplementary Table S2.pdf
- Supplementary Table S3.xlsx
- Supplementary Table S4.pdf
