# Supplementary material for: Investigating the Role of SNAI1 and ZEB1 Expression in Prostate Cancer Progression and Immune Modulation of the Tumor Microenvironment
Source: Cancers (Basel). 2024 Apr 12;16(8):1480. doi: 10.3390/cancers16081480 (PMC11048607; doi:10.3390/cancers16081480)
Supplement: Supplementary file 1 [file cancers-16-01480-s001.zip › Supplementary Table S3.xlsx]

## Sheet: DEGs_ZEB1_Immune profiling
gene	log2FoldChange	padj	description	ensgene
IL3	-1.0763883158523948	1.912624142744081e-5	interleukin 3 [Source:HGNC Symbol;Acc:HGNC:6011]	ENSG00000164399
PDGFRB	0.7886609534005253	1.912624142744081e-5	platelet derived growth factor receptor beta [Source:HGNC Symbol;Acc:HGNC:8804]	ENSG00000113721
MAGEC1	-1.1300765195598603	4.278328496198346e-5	MAGE family member C1 [Source:HGNC Symbol;Acc:HGNC:6812]	ENSG00000155495
HLA-DPA1	0.7748010928807082	5.049448280004534e-5	major histocompatibility complex, class II, DP alpha 1 [Source:HGNC Symbol;Acc:HGNC:4938]	ENSG00000168384
IL13	-1.113410409302526	5.049448280004534e-5	interleukin 13 [Source:HGNC Symbol;Acc:HGNC:5973]	ENSG00000169194
SPACA3	0.6898503166443012	5.049448280004534e-5	sperm acrosome associated 3 [Source:HGNC Symbol;Acc:HGNC:16260]	ENSG00000141316
FCER2	-0.9509243145833207	7.277468377968872e-5	Fc fragment of IgE receptor II [Source:HGNC Symbol;Acc:HGNC:3612]	ENSG00000104921
MEFV	0.5839263337017103	7.277468377968872e-5	MEFV, pyrin innate immunity regulator [Source:HGNC Symbol;Acc:HGNC:6998]	ENSG00000103313
FUT7	0.7051259997369864	1.0853095249712371e-4	fucosyltransferase 7 [Source:HGNC Symbol;Acc:HGNC:4018]	ENSG00000180549
IL26	-0.8698577610991828	1.9370230634162684e-4	interleukin 26 [Source:HGNC Symbol;Acc:HGNC:17119]	ENSG00000111536
LRP1	0.6450299112274539	1.9370230634162684e-4	LDL receptor related protein 1 [Source:HGNC Symbol;Acc:HGNC:6692]	ENSG00000123384
CD84	0.5710293002371171	2.2933122392088278e-4	CD84 molecule [Source:HGNC Symbol;Acc:HGNC:1704]	ENSG00000066294
LY96	0.5657417534398432	3.0798506360102314e-4	lymphocyte antigen 96 [Source:HGNC Symbol;Acc:HGNC:17156]	ENSG00000154589
IL22RA2	-0.7701511334149164	3.172719404733627e-4	interleukin 22 receptor subunit alpha 2 [Source:HGNC Symbol;Acc:HGNC:14901]	ENSG00000164485
CC2D1B	-0.5049399712904851	3.4937025958091064e-4	coiled-coil and C2 domain containing 1B [Source:HGNC Symbol;Acc:HGNC:29386]	ENSG00000154222
PLA2G1B	-0.7345708476424292	4.785905943267816e-4	phospholipase A2 group IB [Source:HGNC Symbol;Acc:HGNC:9030]	ENSG00000170890
IL4	-0.7916883084485729	4.936127301148058e-4	interleukin 4 [Source:HGNC Symbol;Acc:HGNC:6014]	ENSG00000113520
HLA-DPB1	0.7585733209689629	5.062049843432743e-4	major histocompatibility complex, class II, DP beta 1 [Source:HGNC Symbol;Acc:HGNC:4940]	ENSG00000215048
IFNL1	-0.7481831394759912	6.095730507903001e-4	interferon lambda 1 [Source:HGNC Symbol;Acc:HGNC:18363]	ENSG00000182393
CTAG1B	-0.7161396862869271	6.997016534236815e-4	cancer/testis antigen 1B [Source:HGNC Symbol;Acc:HGNC:2491]	ENSG00000184033
TPTE	-0.8650963283356311	6.997016534236815e-4	transmembrane phosphatase with tensin homology [Source:HGNC Symbol;Acc:HGNC:12023]	ENSG00000274391
IFNA7	-0.7523884975282841	8.1754482101316e-4	interferon alpha 7 [Source:HGNC Symbol;Acc:HGNC:5428]	ENSG00000214042
SYCP1	-0.7021440713308587	8.968368452897349e-4	synaptonemal complex protein 1 [Source:HGNC Symbol;Acc:HGNC:11487]	ENSG00000198765
IL16	0.5324286092902292	0.001325096396911516	interleukin 16 [Source:HGNC Symbol;Acc:HGNC:5980]	ENSG00000172349
S100A7	-0.7814804137391649	0.001325096396911516	S100 calcium binding protein A7 [Source:HGNC Symbol;Acc:HGNC:10497]	ENSG00000143556
CFP	-0.49833233317855924	0.001675981399967078	complement factor properdin [Source:HGNC Symbol;Acc:HGNC:8864]	ENSG00000126759
TNFSF11	-0.7495220822713307	0.0017617811585872634	TNF superfamily member 11 [Source:HGNC Symbol;Acc:HGNC:11926]	ENSG00000120659
IFITM1	0.5509938080803581	0.0019266044771190883	interferon induced transmembrane protein 1 [Source:HGNC Symbol;Acc:HGNC:5412]	ENSG00000185885
CTAGE1	-0.7026692353789843	0.002090901837658938	cutaneous T-cell lymphoma-associated antigen 1 [Source:HGNC Symbol;Acc:HGNC:24346]	ENSG00000212710
C1S	0.5416979451937658	0.002233201349273601	complement C1s [Source:HGNC Symbol;Acc:HGNC:1247]	ENSG00000182326
PSEN2	0.661886661938093	0.002233201349273601	presenilin 2 [Source:HGNC Symbol;Acc:HGNC:9509]	ENSG00000143801
GPATCH3	-0.5088509427518846	0.002233201349273601	G-patch domain containing 3 [Source:HGNC Symbol;Acc:HGNC:25720]	ENSG00000198746
LILRA1	-0.5552699426966501	0.0028594172453908035	leukocyte immunoglobulin like receptor A1 [Source:HGNC Symbol;Acc:HGNC:6602]	ENSG00000104974
HLA-DRA	0.5786501667869525	0.003216352324597661	major histocompatibility complex, class II, DR alpha [Source:HGNC Symbol;Acc:HGNC:4947]	ENSG00000204287
CXCR1	-0.5741858518925804	0.0034326149674340995	C-X-C motif chemokine receptor 1 [Source:HGNC Symbol;Acc:HGNC:6026]	ENSG00000163464
CD58	0.41338800535139786	0.0035523130308770124	CD58 molecule [Source:HGNC Symbol;Acc:HGNC:1688]	ENSG00000116815
CKLF	0.3673229498241197	0.0035523130308770124	chemokine like factor [Source:HGNC Symbol;Acc:HGNC:13253]	ENSG00000217555
CXCL10	1.166359438061779	0.0035523130308770124	C-X-C motif chemokine ligand 10 [Source:HGNC Symbol;Acc:HGNC:10637]	ENSG00000169245
JAK1	0.34363320254968543	0.0035523130308770124	Janus kinase 1 [Source:HGNC Symbol;Acc:HGNC:6190]	ENSG00000162434
MAGEC2	-0.8031522332812813	0.0036553890302525216	MAGE family member C2 [Source:HGNC Symbol;Acc:HGNC:13574]	ENSG00000046774
IL23A	-0.553904260045207	0.004090433455082705	interleukin 23 subunit alpha [Source:HGNC Symbol;Acc:HGNC:15488]	ENSG00000110944
IL24	-0.6540162274825845	0.004090433455082705	interleukin 24 [Source:HGNC Symbol;Acc:HGNC:11346]	ENSG00000162892
LY86	0.5351034383625375	0.004090433455082705	lymphocyte antigen 86 [Source:HGNC Symbol;Acc:HGNC:16837]	ENSG00000112799
CR2	-0.5653337249234185	0.004395310840616706	complement C3d receptor 2 [Source:HGNC Symbol;Acc:HGNC:2336]	ENSG00000117322
CCR2	0.5908769247863428	0.004425323012993621	C-C motif chemokine receptor 2 [Source:HGNC Symbol;Acc:HGNC:1603]	ENSG00000121807
CTCFL	-0.6466106944065022	0.004513544303147625	CCCTC-binding factor like [Source:HGNC Symbol;Acc:HGNC:16234]	ENSG00000124092
PECAM1	0.4140217640075149	0.004693075356496019	platelet and endothelial cell adhesion molecule 1 [Source:HGNC Symbol;Acc:HGNC:8823]	ENSG00000261371
SERPING1	0.5015997483005782	0.0047615005720789945	serpin family G member 1 [Source:HGNC Symbol;Acc:HGNC:1228]	ENSG00000149131
IL8	-1.2757118935118534	0.004885523348709672	NA	NA
MFGE8	0.49959205612164087	0.004886546497351543	milk fat globule-EGF factor 8 protein [Source:HGNC Symbol;Acc:HGNC:7036]	ENSG00000140545
CCR3	-0.675175785642431	0.005134485903538774	C-C motif chemokine receptor 3 [Source:HGNC Symbol;Acc:HGNC:1604]	ENSG00000183625
LILRA4	-0.5997606720997883	0.005283468303726456	leukocyte immunoglobulin like receptor A4 [Source:HGNC Symbol;Acc:HGNC:15503]	ENSG00000239961
C1R	0.5191961124244417	0.005293678498117892	complement C1r [Source:HGNC Symbol;Acc:HGNC:1246]	ENSG00000159403
HLA-G	0.6202855297319626	0.00560734955335715	major histocompatibility complex, class I, G [Source:HGNC Symbol;Acc:HGNC:4964]	ENSG00000204632
USP39	0.479736149285235	0.00560734955335715	ubiquitin specific peptidase 39 [Source:HGNC Symbol;Acc:HGNC:20071]	ENSG00000168883
CCL7	-0.655290330482499	0.005754703225842085	C-C motif chemokine ligand 7 [Source:HGNC Symbol;Acc:HGNC:10634]	ENSG00000108688
MAGEA3	0.3529971506797723	0.006022491017725321	MAGE family member A3 [Source:HGNC Symbol;Acc:HGNC:6801]	ENSG00000221867
IL12A	-0.5758707647739946	0.006119199980172773	interleukin 12A [Source:HGNC Symbol;Acc:HGNC:5969]	ENSG00000168811
BAGE	-0.5610121533910686	0.006130140436082386	NA	NA
C6	-0.5464247878890535	0.006130140436082386	complement C6 [Source:HGNC Symbol;Acc:HGNC:1339]	ENSG00000039537
CTSS	0.5034619825371848	0.006130140436082386	cathepsin S [Source:HGNC Symbol;Acc:HGNC:2545]	ENSG00000163131
FN1	0.5215084947232852	0.006130140436082386	fibronectin 1 [Source:HGNC Symbol;Acc:HGNC:3778]	ENSG00000115414
IL1RN	-0.9094817262259948	0.006130140436082386	interleukin 1 receptor antagonist [Source:HGNC Symbol;Acc:HGNC:6000]	ENSG00000136689
OSM	-0.4532718053157495	0.006130140436082386	oncostatin M [Source:HGNC Symbol;Acc:HGNC:8506]	ENSG00000099985
DMBT1	-0.6117747425200675	0.006264251304938409	deleted in malignant brain tumors 1 [Source:HGNC Symbol;Acc:HGNC:2926]	ENSG00000187908
AMBP	-0.6584377986321317	0.0065017219221892115	alpha-1-microglobulin/bikunin precursor [Source:HGNC Symbol;Acc:HGNC:453]	ENSG00000106927
NFATC3	0.3434688436366803	0.0065017219221892115	nuclear factor of activated T-cells 3 [Source:HGNC Symbol;Acc:HGNC:7777]	ENSG00000072736
NOL7	0.5144156209326103	0.0065017219221892115	nucleolar protein 7 [Source:HGNC Symbol;Acc:HGNC:21040]	ENSG00000225921
IRF1	-0.6943514672545472	0.006578006808874887	interferon regulatory factor 1 [Source:HGNC Symbol;Acc:HGNC:6116]	ENSG00000125347
MRC1	0.5308579723385871	0.006578006808874887	mannose receptor C-type 1 [Source:HGNC Symbol;Acc:HGNC:7228]	ENSG00000260314
IGLL1	-0.6287509620366594	0.006655484019902472	immunoglobulin lambda like polypeptide 1 [Source:HGNC Symbol;Acc:HGNC:5870]	ENSG00000128322
MAPK11	-0.4296485767385002	0.006655484019902472	mitogen-activated protein kinase 11 [Source:HGNC Symbol;Acc:HGNC:6873]	ENSG00000185386
NCR1	-0.6027065423749431	0.006655484019902472	natural cytotoxicity triggering receptor 1 [Source:HGNC Symbol;Acc:HGNC:6731]	ENSG00000189430
IL10RA	0.45440401880198017	0.007088928126323213	interleukin 10 receptor subunit alpha [Source:HGNC Symbol;Acc:HGNC:5964]	ENSG00000110324
IL18	0.3759844601236339	0.007344556753518966	interleukin 18 [Source:HGNC Symbol;Acc:HGNC:5986]	ENSG00000150782
SMAD2	0.4482186914336226	0.007400011898957614	SMAD family member 2 [Source:HGNC Symbol;Acc:HGNC:6768]	ENSG00000175387
CASP1	0.35660013215755665	0.009496757077763767	caspase 1 [Source:HGNC Symbol;Acc:HGNC:1499]	ENSG00000137752
GAGE1	-0.563231031379546	0.009496757077763767	G antigen 1 [Source:HGNC Symbol;Acc:HGNC:4098]	ENSG00000205777
IL17F	-0.6666186517400919	0.009496757077763767	interleukin 17F [Source:HGNC Symbol;Acc:HGNC:16404]	ENSG00000112116
IL22RA1	-0.5591558241130951	0.009496757077763767	interleukin 22 receptor subunit alpha 1 [Source:HGNC Symbol;Acc:HGNC:13700]	ENSG00000142677
ELANE	-0.5351456200019508	0.009829338207671862	elastase, neutrophil expressed [Source:HGNC Symbol;Acc:HGNC:3309]	ENSG00000197561
SERPINB2	-0.5183113547160495	0.010254833236286483	serpin family B member 2 [Source:HGNC Symbol;Acc:HGNC:8584]	ENSG00000197632
KIR_Activating_Subgroup_1	-0.6480436617684476	0.011817399827460046	NA	NA
SEMG1	-5.715335878516279	0.012123105472894443	semenogelin I [Source:HGNC Symbol;Acc:HGNC:10742]	ENSG00000124233
CNOT10	0.4086627276818196	0.012816123207179219	CCR4-NOT transcription complex subunit 10 [Source:HGNC Symbol;Acc:HGNC:23817]	ENSG00000182973
MAPK3	0.28885387508664706	0.012882497054377327	mitogen-activated protein kinase 3 [Source:HGNC Symbol;Acc:HGNC:6877]	ENSG00000102882
C3AR1	0.43423023672694994	0.013011264588691038	complement C3a receptor 1 [Source:HGNC Symbol;Acc:HGNC:1319]	ENSG00000171860
CASP3	0.2937530621181465	0.013011264588691038	caspase 3 [Source:HGNC Symbol;Acc:HGNC:1504]	ENSG00000164305
ETS1	0.46032296060302175	0.013011264588691038	ETS proto-oncogene 1, transcription factor [Source:HGNC Symbol;Acc:HGNC:3488]	ENSG00000134954
HMGB1	0.38423499677754197	0.013011264588691038	high mobility group box 1 [Source:HGNC Symbol;Acc:HGNC:4983]	ENSG00000189403
ICAM4	-0.7457190420773953	0.013011264588691038	intercellular adhesion molecule 4 (Landsteiner-Wiener blood group) [Source:HGNC Symbol;Acc:HGNC:5347]	ENSG00000105371
PASD1	-0.5929417286863551	0.013011264588691038	PAS domain containing repressor 1 [Source:HGNC Symbol;Acc:HGNC:20686]	ENSG00000166049
CRP	-0.5845928880587135	0.013046086889060131	C-reactive protein [Source:HGNC Symbol;Acc:HGNC:2367]	ENSG00000132693
FCGR3A	0.5144513245142392	0.013741597040597664	Fc fragment of IgG receptor IIIa [Source:HGNC Symbol;Acc:HGNC:3619]	ENSG00000203747
PRPF38A	0.3424556332292885	0.013741597040597664	pre-mRNA processing factor 38A [Source:HGNC Symbol;Acc:HGNC:25930]	ENSG00000134748
C8G	-0.39244771929348865	0.01430818290509944	complement C8 gamma chain [Source:HGNC Symbol;Acc:HGNC:1354]	ENSG00000176919
NFKB2	-0.3749134645553622	0.015062586482664807	nuclear factor kappa B subunit 2 [Source:HGNC Symbol;Acc:HGNC:7795]	ENSG00000077150
CEACAM8	-0.5383802512200979	0.015069245336448534	carcinoembryonic antigen related cell adhesion molecule 8 [Source:HGNC Symbol;Acc:HGNC:1820]	ENSG00000124469
CCL8	-0.5700214547677225	0.015214308180519961	C-C motif chemokine ligand 8 [Source:HGNC Symbol;Acc:HGNC:10635]	ENSG00000108700
ITCH	0.32458488438019534	0.016228066521584823	itchy E3 ubiquitin protein ligase [Source:HGNC Symbol;Acc:HGNC:13890]	ENSG00000078747
CCL25	-0.5399042569090361	0.01679723146610601	C-C motif chemokine ligand 25 [Source:HGNC Symbol;Acc:HGNC:10624]	ENSG00000131142
IFITM2	0.32750215127124693	0.01679723146610601	interferon induced transmembrane protein 2 [Source:HGNC Symbol;Acc:HGNC:5413]	ENSG00000185201
COL3A1	0.615515643615671	0.01751500449518063	collagen type III alpha 1 chain [Source:HGNC Symbol;Acc:HGNC:2201]	ENSG00000168542
CYBB	0.3776289906550086	0.01751500449518063	cytochrome b-245 beta chain [Source:HGNC Symbol;Acc:HGNC:2578]	ENSG00000165168
BST1	0.32403718441532703	0.017711963324155408	bone marrow stromal cell antigen 1 [Source:HGNC Symbol;Acc:HGNC:1118]	ENSG00000109743
SSX4	-0.6241821527206277	0.017711963324155408	SSX family member 4 [Source:HGNC Symbol;Acc:HGNC:11338]	ENSG00000268009
TUBB	0.47209961979855086	0.017711963324155408	tubulin beta class I [Source:HGNC Symbol;Acc:HGNC:20778]	ENSG00000183311
IL11	-0.8427921098054617	0.017728895445922974	interleukin 11 [Source:HGNC Symbol;Acc:HGNC:5966]	ENSG00000095752
CD47	0.26675795825516757	0.018004346529366715	CD47 molecule [Source:HGNC Symbol;Acc:HGNC:1682]	ENSG00000196776
TLR1	0.35244701870171846	0.018004346529366715	toll like receptor 1 [Source:HGNC Symbol;Acc:HGNC:11847]	ENSG00000174125
CD53	0.39822403544646423	0.019273244022746716	CD53 molecule [Source:HGNC Symbol;Acc:HGNC:1686]	ENSG00000143119
DDX43	0.9518300990251397	0.019390980799673777	DEAD-box helicase 43 [Source:HGNC Symbol;Acc:HGNC:18677]	ENSG00000080007
FCGR2A	0.38572676747089046	0.01970477719886737	Fc fragment of IgG receptor IIa [Source:HGNC Symbol;Acc:HGNC:3616]	ENSG00000143226
YTHDF2	0.38973958993294094	0.019753009095951863	YTH N6-methyladenosine RNA binding protein 2 [Source:HGNC Symbol;Acc:HGNC:31675]	ENSG00000198492
ANP32B	0.35352104722039607	0.02013889397209477	acidic nuclear phosphoprotein 32 family member B [Source:HGNC Symbol;Acc:HGNC:16677]	ENSG00000136938
KIR3DL3	-0.5301043391324982	0.021068927195204326	killer cell immunoglobulin like receptor, three Ig domains and long cytoplasmic tail 3 [Source:HGNC Symbol;Acc:HGNC:16312]	ENSG00000242019
IL5	-0.6005076665721779	0.021388976682277214	interleukin 5 [Source:HGNC Symbol;Acc:HGNC:6016]	ENSG00000113525
CD1B	-0.5998488751645294	0.021497319333738975	CD1b molecule [Source:HGNC Symbol;Acc:HGNC:1635]	ENSG00000158485
CLEC6A	-0.49295266547807665	0.022542122182147115	C-type lectin domain containing 6A [Source:HGNC Symbol;Acc:HGNC:14556]	ENSG00000205846
IL19	-0.5184673660203339	0.023986345578414725	interleukin 19 [Source:HGNC Symbol;Acc:HGNC:5990]	ENSG00000142224
ITGA1	0.3418235887406506	0.024032429270258653	integrin subunit alpha 1 [Source:HGNC Symbol;Acc:HGNC:6134]	ENSG00000213949
KIR_Activating_Subgroup_2	-0.5314835007404624	0.025918263647192904	NA	NA
CSF2	-0.5282732753128845	0.026177924949232288	colony stimulating factor 2 [Source:HGNC Symbol;Acc:HGNC:2434]	ENSG00000164400
CMKLR1	0.3882643898530746	0.027011325857857173	chemerin chemokine-like receptor 1 [Source:HGNC Symbol;Acc:HGNC:2121]	ENSG00000174600
TGFB2	0.40707462959366825	0.027011325857857173	transforming growth factor beta 2 [Source:HGNC Symbol;Acc:HGNC:11768]	ENSG00000092969
PPBP	-0.6527060940613258	0.02719779187773544	pro-platelet basic protein [Source:HGNC Symbol;Acc:HGNC:9240]	ENSG00000163736
MAP2K1	0.33682228302419315	0.028408147571232115	mitogen-activated protein kinase kinase 1 [Source:HGNC Symbol;Acc:HGNC:6840]	ENSG00000169032
CD8B	0.47713430809050905	0.028417495716510106	CD8b molecule [Source:HGNC Symbol;Acc:HGNC:1707]	ENSG00000172116
C3	0.5306832591299668	0.02879827679288443	complement C3 [Source:HGNC Symbol;Acc:HGNC:1318]	ENSG00000125730
CD163	0.5463660539077692	0.02933582615748269	CD163 molecule [Source:HGNC Symbol;Acc:HGNC:1631]	ENSG00000177575
SIGIRR	0.3161685531016035	0.030130412694049025	single Ig and TIR domain containing [Source:HGNC Symbol;Acc:HGNC:30575]	ENSG00000185187
IRF8	0.38887782097008705	0.0303223333665112	interferon regulatory factor 8 [Source:HGNC Symbol;Acc:HGNC:5358]	ENSG00000140968
ITGB2	0.3369001917045876	0.030461036140329505	integrin subunit beta 2 [Source:HGNC Symbol;Acc:HGNC:6155]	ENSG00000160255
TANK	0.2325901481534717	0.030461036140329505	TRAF family member associated NFKB activator [Source:HGNC Symbol;Acc:HGNC:11562]	ENSG00000136560
CXCL12	0.4406567879639482	0.03058830016147755	C-X-C motif chemokine ligand 12 [Source:HGNC Symbol;Acc:HGNC:10672]	ENSG00000107562
MASP2	-0.32556620082955523	0.03058830016147755	mannan binding lectin serine peptidase 2 [Source:HGNC Symbol;Acc:HGNC:6902]	ENSG00000009724
CLEC7A	0.39191160491097654	0.03071132778939635	C-type lectin domain containing 7A [Source:HGNC Symbol;Acc:HGNC:14558]	ENSG00000172243
C1QB	0.2788198910125526	0.03118452696525281	complement C1q B chain [Source:HGNC Symbol;Acc:HGNC:1242]	ENSG00000173369
FADD	-0.3355553373496923	0.03118452696525281	Fas associated via death domain [Source:HGNC Symbol;Acc:HGNC:3573]	ENSG00000168040
IFNL2	-0.4576960159914918	0.03118452696525281	interferon lambda 2 [Source:HGNC Symbol;Acc:HGNC:18364]	ENSG00000183709
ATG5	0.31206704104136457	0.031220339592121425	autophagy related 5 [Source:HGNC Symbol;Acc:HGNC:589]	ENSG00000057663
ITGB1	0.2850975743967143	0.031220339592121425	integrin subunit beta 1 [Source:HGNC Symbol;Acc:HGNC:6153]	ENSG00000150093
SSX1	-0.45714704573294923	0.031220339592121425	SSX family member 1 [Source:HGNC Symbol;Acc:HGNC:11335]	ENSG00000126752
CDH5	0.310016056850129	0.031871270886071	cadherin 5 [Source:HGNC Symbol;Acc:HGNC:1764]	ENSG00000179776
TNFSF13	-0.36954510727674145	0.031871270886071	TNF superfamily member 13 [Source:HGNC Symbol;Acc:HGNC:11928]	ENSG00000161955
IL1A	-0.4816366070447897	0.03214988646048522	interleukin 1 alpha [Source:HGNC Symbol;Acc:HGNC:5991]	ENSG00000115008
MME	-0.5641957477434545	0.03214988646048522	membrane metalloendopeptidase [Source:HGNC Symbol;Acc:HGNC:7154]	ENSG00000196549
CD1A	-0.40544638542388695	0.032609058387757475	CD1a molecule [Source:HGNC Symbol;Acc:HGNC:1634]	ENSG00000158477
ITGA4	0.3282093106817014	0.03383702378826608	integrin subunit alpha 4 [Source:HGNC Symbol;Acc:HGNC:6140]	ENSG00000115232
PLAUR	-0.5525897631100397	0.03383702378826608	plasminogen activator, urokinase receptor [Source:HGNC Symbol;Acc:HGNC:9053]	ENSG00000011422
INPP5D	0.31599005210532577	0.03513706907427661	inositol polyphosphate-5-phosphatase D [Source:HGNC Symbol;Acc:HGNC:6079]	ENSG00000168918
ICAM1	-0.5207054849595846	0.03533908224690403	intercellular adhesion molecule 1 [Source:HGNC Symbol;Acc:HGNC:5344]	ENSG00000090339
KLRD1	-0.36821375541834045	0.035436111055552	killer cell lectin like receptor D1 [Source:HGNC Symbol;Acc:HGNC:6378]	ENSG00000134539
CYFIP2	0.32827585029600176	0.03544219667387939	cytoplasmic FMR1 interacting protein 2 [Source:HGNC Symbol;Acc:HGNC:13760]	ENSG00000055163
CD3D	0.4166837242134103	0.036185834455110116	CD3d molecule [Source:HGNC Symbol;Acc:HGNC:1673]	ENSG00000167286
STAT5B	0.2555604372991793	0.037285552971628784	signal transducer and activator of transcription 5B [Source:HGNC Symbol;Acc:HGNC:11367]	ENSG00000173757
AGK	0.3840349917348801	0.037362273341331735	acylglycerol kinase [Source:HGNC Symbol;Acc:HGNC:21869]	ENSG00000006530
LIF	-0.6048516420647007	0.038308784792870615	LIF, interleukin 6 family cytokine [Source:HGNC Symbol;Acc:HGNC:6596]	ENSG00000128342
PDGFC	0.350069252966808	0.038308784792870615	platelet derived growth factor C [Source:HGNC Symbol;Acc:HGNC:8801]	ENSG00000145431
CTSL	0.30601000613432805	0.03844473132230608	cathepsin L [Source:HGNC Symbol;Acc:HGNC:2537]	ENSG00000135047
PTPRC	0.38434909561683656	0.0385414777061693	protein tyrosine phosphatase, receptor type C [Source:HGNC Symbol;Acc:HGNC:9666]	ENSG00000081237
FCER1A	0.3855100894037795	0.038579935592048864	Fc fragment of IgE receptor Ia [Source:HGNC Symbol;Acc:HGNC:3609]	ENSG00000179639
MEF2C	0.3887926235591402	0.03879294894020614	myocyte enhancer factor 2C [Source:HGNC Symbol;Acc:HGNC:6996]	ENSG00000081189
TICAM1	-0.28020999263467294	0.03879294894020614	toll like receptor adaptor molecule 1 [Source:HGNC Symbol;Acc:HGNC:18348]	ENSG00000127666
TLR5	0.3482949625773715	0.03879294894020614	toll like receptor 5 [Source:HGNC Symbol;Acc:HGNC:11851]	ENSG00000187554
TLR9	-0.3734627162602352	0.03879294894020614	toll like receptor 9 [Source:HGNC Symbol;Acc:HGNC:15633]	ENSG00000239732
IL10	-0.32641113970648256	0.03941666410238271	interleukin 10 [Source:HGNC Symbol;Acc:HGNC:5962]	ENSG00000136634
LILRB1	0.36751778697753773	0.039717575150320455	leukocyte immunoglobulin like receptor B1 [Source:HGNC Symbol;Acc:HGNC:6605]	ENSG00000104972
MSR1	0.38193453035983266	0.04037387252832832	macrophage scavenger receptor 1 [Source:HGNC Symbol;Acc:HGNC:7376]	ENSG00000038945
AIRE	-0.35830133613812404	0.041126826672711676	autoimmune regulator [Source:HGNC Symbol;Acc:HGNC:360]	ENSG00000160224
MAP3K7	0.285213084885286	0.041670370991700685	mitogen-activated protein kinase kinase kinase 7 [Source:HGNC Symbol;Acc:HGNC:6859]	ENSG00000135341
TNFSF14	-0.43205951257411235	0.041670370991700685	TNF superfamily member 14 [Source:HGNC Symbol;Acc:HGNC:11930]	ENSG00000125735
CT45A1	-0.08605715790969562	0.042518109880739056	cancer/testis antigen family 45 member A1 [Source:HGNC Symbol;Acc:HGNC:33267]	ENSG00000268940
CXCL3	-0.5590306452177999	0.042518109880739056	C-X-C motif chemokine ligand 3 [Source:HGNC Symbol;Acc:HGNC:4604]	ENSG00000163734
IL1B	-0.5455922411413928	0.042518109880739056	interleukin 1 beta [Source:HGNC Symbol;Acc:HGNC:5992]	ENSG00000125538
MRPS5	0.30479071824688175	0.04488003954571274	mitochondrial ribosomal protein S5 [Source:HGNC Symbol;Acc:HGNC:14498]	ENSG00000144029
SBNO2	-0.44711157044478905	0.0464040699841015	strawberry notch homolog 2 [Source:HGNC Symbol;Acc:HGNC:29158]	ENSG00000064932
CCL15	-0.4109365821437876	0.04872715975064859	C-C motif chemokine ligand 15 [Source:HGNC Symbol;Acc:HGNC:10613]	ENSG00000275528
BAX	0.27854225062311655	0.04888073325486151	BCL2 associated X, apoptosis regulator [Source:HGNC Symbol;Acc:HGNC:959]	ENSG00000087088

## Sheet: DEGs_ZEB1_PanCancer
gene	log2FoldChange	padj	description	ensgene
JAG1	0.8388824627767373	1.0982798560834674e-5	jagged 1 [Source:HGNC Symbol;Acc:HGNC:6188]	ENSG00000101384
MPO	-1.052788276442865	1.0982798560834674e-5	myeloperoxidase [Source:HGNC Symbol;Acc:HGNC:7218]	ENSG00000005381
PDGFRB	0.7446311240958555	1.0982798560834674e-5	platelet derived growth factor receptor beta [Source:HGNC Symbol;Acc:HGNC:8804]	ENSG00000113721
WNT6	-0.8292780598192521	1.0982798560834674e-5	Wnt family member 6 [Source:HGNC Symbol;Acc:HGNC:12785]	ENSG00000115596
FGF4	-1.0753192664847904	1.2426364209098694e-5	fibroblast growth factor 4 [Source:HGNC Symbol;Acc:HGNC:3682]	ENSG00000075388
WNT7A	-0.8048606899703025	1.6101577389201277e-5	Wnt family member 7A [Source:HGNC Symbol;Acc:HGNC:12786]	ENSG00000154764
FGF16	-1.1969109542498118	3.751920691695243e-5	fibroblast growth factor 16 [Source:HGNC Symbol;Acc:HGNC:3672]	ENSG00000196468
CALML5	-1.073016580732232	3.855686327386369e-5	calmodulin like 5 [Source:HGNC Symbol;Acc:HGNC:18180]	ENSG00000178372
PRKACG	-0.9536433042898391	6.273477054138577e-5	protein kinase cAMP-activated catalytic subunit gamma [Source:HGNC Symbol;Acc:HGNC:9382]	ENSG00000165059
GATA1	-0.9167901914165357	2.348061855072881e-4	GATA binding protein 1 [Source:HGNC Symbol;Acc:HGNC:4170]	ENSG00000102145
HMGA2	-0.8463288869398912	3.0723947957867284e-4	high mobility group AT-hook 2 [Source:HGNC Symbol;Acc:HGNC:5009]	ENSG00000149948
FGF23	-0.859872152863333	3.7509258170763724e-4	fibroblast growth factor 23 [Source:HGNC Symbol;Acc:HGNC:3680]	ENSG00000118972
GRIN2A	-0.7579782701695269	4.940771226692687e-4	glutamate ionotropic receptor NMDA type subunit 2A [Source:HGNC Symbol;Acc:HGNC:4585]	ENSG00000183454
CDKN2A	-0.6326560477319696	5.231898445666456e-4	cyclin dependent kinase inhibitor 2A [Source:HGNC Symbol;Acc:HGNC:1787]	ENSG00000147889
HHIP	0.7721777753668148	5.231898445666456e-4	hedgehog interacting protein [Source:HGNC Symbol;Acc:HGNC:14866]	ENSG00000164161
IL22RA2	-0.7462173765544817	7.068683674744166e-4	interleukin 22 receptor subunit alpha 2 [Source:HGNC Symbol;Acc:HGNC:14901]	ENSG00000164485
SMO	0.5420400798039733	7.819579128019756e-4	smoothened, frizzled class receptor [Source:HGNC Symbol;Acc:HGNC:11119]	ENSG00000128602
CCNE2	-0.7224710433848306	8.189214938818929e-4	cyclin E2 [Source:HGNC Symbol;Acc:HGNC:1590]	ENSG00000175305
LEF1	0.7782671250557941	9.5717518672273e-4	lymphoid enhancer binding factor 1 [Source:HGNC Symbol;Acc:HGNC:6551]	ENSG00000138795
EFNA2	-0.8247783179088019	0.0010493250027076503	ephrin A2 [Source:HGNC Symbol;Acc:HGNC:3222]	ENSG00000099617
LTBP1	0.5486395775489294	0.0011642114120147117	latent transforming growth factor beta binding protein 1 [Source:HGNC Symbol;Acc:HGNC:6714]	ENSG00000049323
NODAL	-0.8492708693886786	0.0012046162412673055	nodal growth differentiation factor [Source:HGNC Symbol;Acc:HGNC:7865]	ENSG00000156574
CACNA1E	-0.7793855472917591	0.0015099639407933393	calcium voltage-gated channel subunit alpha1 E [Source:HGNC Symbol;Acc:HGNC:1392]	ENSG00000198216
LEFTY1	-0.7517685166318406	0.0015879890830664144	left-right determination factor 1 [Source:HGNC Symbol;Acc:HGNC:6552]	ENSG00000243709
COL5A1	0.510903804949298	0.0016126448048096804	collagen type V alpha 1 chain [Source:HGNC Symbol;Acc:HGNC:2209]	ENSG00000130635
FOXL2	-0.6966890967015981	0.0016161237237337861	forkhead box L2 [Source:HGNC Symbol;Acc:HGNC:1092]	ENSG00000183770
SFRP2	0.8024709394734687	0.0016161237237337861	secreted frizzled related protein 2 [Source:HGNC Symbol;Acc:HGNC:10777]	ENSG00000145423
FGF14	-0.6930494667200189	0.002063541251730377	fibroblast growth factor 14 [Source:HGNC Symbol;Acc:HGNC:3671]	ENSG00000102466
UTY	-0.7699980913166806	0.0022366170319353712	ubiquitously transcribed tetratricopeptide repeat containing, Y-linked [Source:HGNC Symbol;Acc:HGNC:12638]	ENSG00000183878
FGF21	-0.7597188750944129	0.0022943372711730064	fibroblast growth factor 21 [Source:HGNC Symbol;Acc:HGNC:3678]	ENSG00000105550
GRIN2B	-0.9699089562831721	0.0033038217026826805	glutamate ionotropic receptor NMDA type subunit 2B [Source:HGNC Symbol;Acc:HGNC:4586]	ENSG00000273079
PAX8	-1.0599444314042206	0.003978808439439527	paired box 8 [Source:HGNC Symbol;Acc:HGNC:8622]	ENSG00000125618
TNR	-0.7861578230370573	0.003978808439439527	tenascin R [Source:HGNC Symbol;Acc:HGNC:11953]	ENSG00000116147
MAP3K14	-0.5886511261669238	0.003988465632168583	mitogen-activated protein kinase kinase kinase 14 [Source:HGNC Symbol;Acc:HGNC:6853]	ENSG00000006062
CCNO	-0.7045064350400154	0.004347085394629332	cyclin O [Source:HGNC Symbol;Acc:HGNC:18576]	ENSG00000152669
ALK	-0.5975100665745111	0.0045157817791134066	ALK receptor tyrosine kinase [Source:HGNC Symbol;Acc:HGNC:427]	ENSG00000171094
GADD45G	-0.7912826354720062	0.005070094838809872	growth arrest and DNA damage inducible gamma [Source:HGNC Symbol;Acc:HGNC:4097]	ENSG00000130222
IL13	-1.1124852412985402	0.005572182535562716	interleukin 13 [Source:HGNC Symbol;Acc:HGNC:5973]	ENSG00000169194
PLA2G10	-0.8538945328710288	0.005572182535562716	phospholipase A2 group X [Source:HGNC Symbol;Acc:HGNC:9029]	ENSG00000069764
PAK7	-0.7278327264708583	0.005876083215039336	NA	NA
IL8	-1.2769764863297333	0.006832408174548587	NA	NA
CASP10	-0.5983181297499522	0.0069169011597253974	caspase 10 [Source:HGNC Symbol;Acc:HGNC:1500]	ENSG00000003400
IL23R	-0.5268681637433178	0.007084665075099454	interleukin 23 receptor [Source:HGNC Symbol;Acc:HGNC:19100]	ENSG00000162594
LEFTY2	0.8623673807720165	0.008074383844404086	left-right determination factor 2 [Source:HGNC Symbol;Acc:HGNC:3122]	ENSG00000143768
IL24	-0.6815077074337008	0.008896124655442079	interleukin 24 [Source:HGNC Symbol;Acc:HGNC:11346]	ENSG00000162892
WNT2B	0.5908635393015839	0.009784957568661792	Wnt family member 2B [Source:HGNC Symbol;Acc:HGNC:12781]	ENSG00000134245
CHAD	-0.54604450400632	0.010684546668380996	chondroadherin [Source:HGNC Symbol;Acc:HGNC:1909]	ENSG00000136457
SOST	-0.5467024660476755	0.010881441989581353	sclerostin [Source:HGNC Symbol;Acc:HGNC:13771]	ENSG00000167941
EFNA3	-0.5338980202137847	0.012153009775590308	ephrin A3 [Source:HGNC Symbol;Acc:HGNC:3223]	ENSG00000143590
PRL	-0.6620187892177982	0.012691060898577687	prolactin [Source:HGNC Symbol;Acc:HGNC:9445]	ENSG00000172179
BIRC7	-0.5513055518652317	0.01296500857983479	baculoviral IAP repeat containing 7 [Source:HGNC Symbol;Acc:HGNC:13702]	ENSG00000101197
IL11	-1.0201160121498718	0.013076235674893263	interleukin 11 [Source:HGNC Symbol;Acc:HGNC:5966]	ENSG00000095752
DKK4	-0.6442185880597303	0.013497728362494216	dickkopf WNT signaling pathway inhibitor 4 [Source:HGNC Symbol;Acc:HGNC:2894]	ENSG00000104371
HPGD	-0.9661677639043105	0.013497728362494216	hydroxyprostaglandin dehydrogenase 15-(NAD) [Source:HGNC Symbol;Acc:HGNC:5154]	ENSG00000164120
COL3A1	0.5718908757176875	0.01637980669772437	collagen type III alpha 1 chain [Source:HGNC Symbol;Acc:HGNC:2201]	ENSG00000168542
LAMA1	-0.5387886631517824	0.01637980669772437	laminin subunit alpha 1 [Source:HGNC Symbol;Acc:HGNC:6481]	ENSG00000101680
IL22RA1	-0.5564838418026945	0.017816736492115876	interleukin 22 receptor subunit alpha 1 [Source:HGNC Symbol;Acc:HGNC:13700]	ENSG00000142677
FGF6	-0.6109807228212254	0.01857733709486649	fibroblast growth factor 6 [Source:HGNC Symbol;Acc:HGNC:3684]	ENSG00000111241
PRKAR1B	0.5301540604408307	0.01937620908771175	protein kinase cAMP-dependent type I regulatory subunit beta [Source:HGNC Symbol;Acc:HGNC:9390]	ENSG00000188191
IL1A	-0.6356242066335817	0.020180325419353582	interleukin 1 alpha [Source:HGNC Symbol;Acc:HGNC:5991]	ENSG00000115008
MYCN	-0.5322314198986726	0.020586034715822904	MYCN proto-oncogene, bHLH transcription factor [Source:HGNC Symbol;Acc:HGNC:7559]	ENSG00000134323
LAMB4	-0.6603955598877669	0.02400015353182689	laminin subunit beta 4 [Source:HGNC Symbol;Acc:HGNC:6491]	ENSG00000091128
GNGT1	-0.6043645247711188	0.027537000940601877	G protein subunit gamma transducin 1 [Source:HGNC Symbol;Acc:HGNC:4411]	ENSG00000127928
EPOR	-0.5168836899424762	0.029120707856567424	erythropoietin receptor [Source:HGNC Symbol;Acc:HGNC:3416]	ENSG00000187266
BMP6	0.5076170949915344	0.03392094778704834	bone morphogenetic protein 6 [Source:HGNC Symbol;Acc:HGNC:1073]	ENSG00000153162
FST	0.5353450241676793	0.03424334610825554	follistatin [Source:HGNC Symbol;Acc:HGNC:3971]	ENSG00000134363
ITGA8	0.5189181598166914	0.04262964401915336	integrin subunit alpha 8 [Source:HGNC Symbol;Acc:HGNC:6144]	ENSG00000077943
HNF1A	-0.512637758645556	0.04511581231772992	HNF1 homeobox A [Source:HGNC Symbol;Acc:HGNC:11621]	ENSG00000135100

## Sheet: DEGs_SNAI1_Immune profiling
gene	log2FoldChange	padj	description	ensgene
ICAM1	1.211492168778531	7.896632119615078e-6	intercellular adhesion molecule 1 [Source:HGNC Symbol;Acc:HGNC:5344]	ENSG00000090339
PLAUR	1.2951029080866645	7.896632119615078e-6	plasminogen activator, urokinase receptor [Source:HGNC Symbol;Acc:HGNC:9053]	ENSG00000011422
RELB	0.7983038758100471	7.896632119615078e-6	RELB proto-oncogene, NF-kB subunit [Source:HGNC Symbol;Acc:HGNC:9956]	ENSG00000104856
NFATC1	0.6533003254646603	3.7663957487982924e-5	nuclear factor of activated T-cells 1 [Source:HGNC Symbol;Acc:HGNC:7775]	ENSG00000131196
IL1RN	1.3455928487098598	3.791932680379645e-5	interleukin 1 receptor antagonist [Source:HGNC Symbol;Acc:HGNC:6000]	ENSG00000136689
TNFRSF12A	1.1948978450030296	4.400884479703054e-5	TNF receptor superfamily member 12A [Source:HGNC Symbol;Acc:HGNC:18152]	ENSG00000006327
THBS1	1.0801574721629443	8.122724423272519e-5	thrombospondin 1 [Source:HGNC Symbol;Acc:HGNC:11785]	ENSG00000137801
NFKB2	0.571161831244063	9.051887264406349e-5	nuclear factor kappa B subunit 2 [Source:HGNC Symbol;Acc:HGNC:7795]	ENSG00000077150
TREM1	1.0230533725757505	9.051887264406349e-5	triggering receptor expressed on myeloid cells 1 [Source:HGNC Symbol;Acc:HGNC:17760]	ENSG00000124731
TNFAIP3	0.7308492698718513	1.126811565310733e-4	TNF alpha induced protein 3 [Source:HGNC Symbol;Acc:HGNC:11896]	ENSG00000118503
NFATC2	0.9880177506509542	1.1913358588558718e-4	nuclear factor of activated T-cells 2 [Source:HGNC Symbol;Acc:HGNC:7776]	ENSG00000101096
ITGAX	0.7533766919500537	1.392834353764163e-4	integrin subunit alpha X [Source:HGNC Symbol;Acc:HGNC:6152]	ENSG00000140678
CCL2	1.2421333217409123	2.8054297092218087e-4	C-C motif chemokine ligand 2 [Source:HGNC Symbol;Acc:HGNC:10618]	ENSG00000108691
CSF1	0.6953972798122728	3.046662141822422e-4	colony stimulating factor 1 [Source:HGNC Symbol;Acc:HGNC:2432]	ENSG00000184371
PLAU	0.9585737358549528	3.046662141822422e-4	plasminogen activator, urokinase [Source:HGNC Symbol;Acc:HGNC:9052]	ENSG00000122861
ICOS	1.048579405765411	4.062318539634592e-4	inducible T-cell costimulator [Source:HGNC Symbol;Acc:HGNC:5351]	ENSG00000163600
IL11	1.3705032607830376	5.630065891916684e-4	interleukin 11 [Source:HGNC Symbol;Acc:HGNC:5966]	ENSG00000095752
IL6R	0.853274263399243	5.899428692967897e-4	interleukin 6 receptor [Source:HGNC Symbol;Acc:HGNC:6019]	ENSG00000160712
RUNX1	0.8680024970980554	5.899428692967897e-4	runt related transcription factor 1 [Source:HGNC Symbol;Acc:HGNC:10471]	ENSG00000159216
ICOSLG	0.6152035576936923	9.451684465618866e-4	inducible T-cell costimulator ligand [Source:HGNC Symbol;Acc:HGNC:17087]	ENSG00000160223
TNFRSF1B	0.38784503960442895	0.001569542310770977	TNF receptor superfamily member 1B [Source:HGNC Symbol;Acc:HGNC:11917]	ENSG00000028137
TNFRSF10B	0.4465125270061225	0.0016643885408031958	TNF receptor superfamily member 10b [Source:HGNC Symbol;Acc:HGNC:11905]	ENSG00000120889
GPATCH3	-0.5292961227822429	0.0016643885408031958	G-patch domain containing 3 [Source:HGNC Symbol;Acc:HGNC:25720]	ENSG00000198746
IL1B	1.086327675259388	0.001851856086786146	interleukin 1 beta [Source:HGNC Symbol;Acc:HGNC:5992]	ENSG00000125538
LIF	1.2300689933151308	0.002060424288633279	LIF, interleukin 6 family cytokine [Source:HGNC Symbol;Acc:HGNC:6596]	ENSG00000128342
TNFRSF9	0.714792221428268	0.0026392239893155266	TNF receptor superfamily member 9 [Source:HGNC Symbol;Acc:HGNC:11924]	ENSG00000049249
IL4R	0.47133157593530656	0.0027482803555193293	interleukin 4 receptor [Source:HGNC Symbol;Acc:HGNC:6015]	ENSG00000077238
IL22RA1	-0.7108042225099109	0.0030972836934510294	interleukin 22 receptor subunit alpha 1 [Source:HGNC Symbol;Acc:HGNC:13700]	ENSG00000142677
ZNF205	-0.44753783925415985	0.003151346292982474	zinc finger protein 205 [Source:HGNC Symbol;Acc:HGNC:12996]	ENSG00000122386
CD274	0.6336482585694714	0.003181820954133125	CD274 molecule [Source:HGNC Symbol;Acc:HGNC:17635]	ENSG00000120217
MAPKAPK2	0.35182048960415663	0.00371404164452947	mitogen-activated protein kinase-activated protein kinase 2 [Source:HGNC Symbol;Acc:HGNC:6887]	ENSG00000162889
SBNO2	0.7762176595161363	0.003894559891241223	strawberry notch homolog 2 [Source:HGNC Symbol;Acc:HGNC:29158]	ENSG00000064932
CD8A	0.5813575550712414	0.0043737707331126165	CD8a molecule [Source:HGNC Symbol;Acc:HGNC:1706]	ENSG00000153563
GZMB	0.7315107582323136	0.005337876818514499	granzyme B [Source:HGNC Symbol;Acc:HGNC:4709]	ENSG00000100453
THBD	0.5816458698974116	0.005337876818514499	thrombomodulin [Source:HGNC Symbol;Acc:HGNC:11784]	ENSG00000178726
ETS1	0.5288474849717812	0.006469397157123595	ETS proto-oncogene 1, transcription factor [Source:HGNC Symbol;Acc:HGNC:3488]	ENSG00000134954
CD86	0.518660598826322	0.006804669847796479	CD86 molecule [Source:HGNC Symbol;Acc:HGNC:1705]	ENSG00000114013
LILRA5	0.662064488106886	0.006804669847796479	leukocyte immunoglobulin like receptor A5 [Source:HGNC Symbol;Acc:HGNC:16309]	ENSG00000187116
MARCO	-0.6120661358136881	0.008724503476307087	macrophage receptor with collagenous structure [Source:HGNC Symbol;Acc:HGNC:6895]	ENSG00000019169
C8G	-0.45036059579773796	0.009068943091597495	complement C8 gamma chain [Source:HGNC Symbol;Acc:HGNC:1354]	ENSG00000176919
AXL	0.36320009173913076	0.009302828180408075	AXL receptor tyrosine kinase [Source:HGNC Symbol;Acc:HGNC:905]	ENSG00000167601
TNFSF11	-0.6461961212235395	0.009302828180408075	TNF superfamily member 11 [Source:HGNC Symbol;Acc:HGNC:11926]	ENSG00000120659
BAGE	-0.5654956853368814	0.009598744240323543	NA	NA
TNFRSF1A	0.3745143382521243	0.01090066043486535	TNF receptor superfamily member 1A [Source:HGNC Symbol;Acc:HGNC:11916]	ENSG00000067182
TNFSF4	-0.4847704263412412	0.011558908730002032	TNF superfamily member 4 [Source:HGNC Symbol;Acc:HGNC:11934]	ENSG00000117586
TLR10	-0.46367356238418816	0.012395308286406238	toll like receptor 10 [Source:HGNC Symbol;Acc:HGNC:15634]	ENSG00000174123
IL8	1.1649226269840653	0.012799752329129912	NA	NA
STAT4	0.43442039763634677	0.014443088460081011	signal transducer and activator of transcription 4 [Source:HGNC Symbol;Acc:HGNC:11365]	ENSG00000138378
AMBP	-0.6357713668272283	0.014694257861448111	alpha-1-microglobulin/bikunin precursor [Source:HGNC Symbol;Acc:HGNC:453]	ENSG00000106927
CD7	0.5919060973753125	0.01637478835906006	CD7 molecule [Source:HGNC Symbol;Acc:HGNC:1695]	ENSG00000173762
TAB1	-0.3812489556724829	0.01637478835906006	TGF-beta activated kinase 1 (MAP3K7) binding protein 1 [Source:HGNC Symbol;Acc:HGNC:18157]	ENSG00000100324
ZNF346	-0.3592747334358469	0.016837023988648305	zinc finger protein 346 [Source:HGNC Symbol;Acc:HGNC:16403]	ENSG00000113761
TPTE	-0.6236237603885674	0.017090758053186956	transmembrane phosphatase with tensin homology [Source:HGNC Symbol;Acc:HGNC:12023]	ENSG00000274391
CARD9	-0.4400695723924797	0.017335508958188195	caspase recruitment domain family member 9 [Source:HGNC Symbol;Acc:HGNC:16391]	ENSG00000187796
C4BPA	-0.6804672457147573	0.018909477503137852	complement component 4 binding protein alpha [Source:HGNC Symbol;Acc:HGNC:1325]	ENSG00000123838
C6	-0.492364480082828	0.018909477503137852	complement C6 [Source:HGNC Symbol;Acc:HGNC:1339]	ENSG00000039537
CD80	0.5228667064551816	0.018909477503137852	CD80 molecule [Source:HGNC Symbol;Acc:HGNC:1700]	ENSG00000121594
CTLA4	0.6133439916079594	0.018909477503137852	cytotoxic T-lymphocyte associated protein 4 [Source:HGNC Symbol;Acc:HGNC:2505]	ENSG00000163599
CXCR1	-0.4729532519297032	0.018909477503137852	C-X-C motif chemokine receptor 1 [Source:HGNC Symbol;Acc:HGNC:6026]	ENSG00000163464
MAGEA3	-0.786114776877964	0.018909477503137852	MAGE family member A3 [Source:HGNC Symbol;Acc:HGNC:6801]	ENSG00000221867
VCAM1	0.4879800956048844	0.018909477503137852	vascular cell adhesion molecule 1 [Source:HGNC Symbol;Acc:HGNC:12663]	ENSG00000162692
FCF1	-0.3381262773302995	0.018909477503137852	FCF1, rRNA-processing protein [Source:HGNC Symbol;Acc:HGNC:20220]	ENSG00000119616
BCL6	0.4820788889430808	0.019852728881469058	B-cell CLL/lymphoma 6 [Source:HGNC Symbol;Acc:HGNC:1001]	ENSG00000113916
EGR2	0.5669385003308737	0.019852728881469058	early growth response 2 [Source:HGNC Symbol;Acc:HGNC:3239]	ENSG00000122877
CTAGE1	-0.5447297203360869	0.020974095164615496	cutaneous T-cell lymphoma-associated antigen 1 [Source:HGNC Symbol;Acc:HGNC:24346]	ENSG00000212710
ICAM4	0.7258279022987846	0.020974095164615496	intercellular adhesion molecule 4 (Landsteiner-Wiener blood group) [Source:HGNC Symbol;Acc:HGNC:5347]	ENSG00000105371
CD34	-0.3620444857104601	0.021266805918792903	CD34 molecule [Source:HGNC Symbol;Acc:HGNC:1662]	ENSG00000174059
C8A	-0.6516303659555934	0.021603141189342236	complement C8 alpha chain [Source:HGNC Symbol;Acc:HGNC:1352]	ENSG00000157131
KIR3DL3	-0.5738510939035356	0.021603141189342236	killer cell immunoglobulin like receptor, three Ig domains and long cytoplasmic tail 3 [Source:HGNC Symbol;Acc:HGNC:16312]	ENSG00000242019
CRP	-0.5986998655185777	0.02271631979025283	C-reactive protein [Source:HGNC Symbol;Acc:HGNC:2367]	ENSG00000132693
IRAK2	0.4116650735420867	0.02271631979025283	interleukin 1 receptor associated kinase 2 [Source:HGNC Symbol;Acc:HGNC:6113]	ENSG00000134070
XCR1	-0.4179725411615508	0.023057930277512944	X-C motif chemokine receptor 1 [Source:HGNC Symbol;Acc:HGNC:1625]	ENSG00000173578
TFRC	0.42363127730656597	0.023923152125659448	transferrin receptor [Source:HGNC Symbol;Acc:HGNC:11763]	ENSG00000072274
CD44	0.4790286099018497	0.024098606877432774	CD44 molecule (Indian blood group) [Source:HGNC Symbol;Acc:HGNC:1681]	ENSG00000026508
ITGA2	0.5053339930083517	0.024291330747060375	integrin subunit alpha 2 [Source:HGNC Symbol;Acc:HGNC:6137]	ENSG00000164171
CDKN1A	0.5846176806819248	0.02659926463927743	cyclin dependent kinase inhibitor 1A [Source:HGNC Symbol;Acc:HGNC:1784]	ENSG00000124762
MAGEC1	-0.5851285103699626	0.02659926463927743	MAGE family member C1 [Source:HGNC Symbol;Acc:HGNC:6812]	ENSG00000155495
IL1RAP	0.3872885244277435	0.02671204454889669	interleukin 1 receptor accessory protein [Source:HGNC Symbol;Acc:HGNC:5995]	ENSG00000196083
ITGA5	0.5234831690797095	0.02671204454889669	integrin subunit alpha 5 [Source:HGNC Symbol;Acc:HGNC:6141]	ENSG00000161638
REL	0.30205625379503076	0.02671204454889669	REL proto-oncogene, NF-kB subunit [Source:HGNC Symbol;Acc:HGNC:9954]	ENSG00000162924
CLEC6A	-0.5082807164499963	0.02799640872311065	C-type lectin domain containing 6A [Source:HGNC Symbol;Acc:HGNC:14556]	ENSG00000205846
LILRB2	0.3594492022295635	0.02799640872311065	leukocyte immunoglobulin like receptor B2 [Source:HGNC Symbol;Acc:HGNC:6606]	ENSG00000131042
CREB5	0.34048536572034754	0.02841171195754815	cAMP responsive element binding protein 5 [Source:HGNC Symbol;Acc:HGNC:16844]	ENSG00000146592
IL9	-0.616732286079654	0.02841171195754815	interleukin 9 [Source:HGNC Symbol;Acc:HGNC:6029]	ENSG00000145839
CD1A	-0.4566205958952826	0.028482119261688425	CD1a molecule [Source:HGNC Symbol;Acc:HGNC:1634]	ENSG00000158477
IL12A	-0.4637234188617802	0.030203408123449516	interleukin 12A [Source:HGNC Symbol;Acc:HGNC:5969]	ENSG00000168811
CCL25	-0.5212144658657942	0.030722297775208136	C-C motif chemokine ligand 25 [Source:HGNC Symbol;Acc:HGNC:10624]	ENSG00000131142
SEMG1	-5.690269992933162	0.030902772799402525	semenogelin I [Source:HGNC Symbol;Acc:HGNC:10742]	ENSG00000124233
ITGAE	-0.3078350609511073	0.03179609905697077	integrin subunit alpha E [Source:HGNC Symbol;Acc:HGNC:6147]	ENSG00000083457
NFKB1	0.34818913443323785	0.03179609905697077	nuclear factor kappa B subunit 1 [Source:HGNC Symbol;Acc:HGNC:7794]	ENSG00000109320
S100A7	-0.5063672244657427	0.03179609905697077	S100 calcium binding protein A7 [Source:HGNC Symbol;Acc:HGNC:10497]	ENSG00000143556
TXNIP	-0.4428338470638035	0.03179609905697077	thioredoxin interacting protein [Source:HGNC Symbol;Acc:HGNC:16952]	ENSG00000265972
CCL16	-0.524552026362739	0.032596868592080254	C-C motif chemokine ligand 16 [Source:HGNC Symbol;Acc:HGNC:10614]	ENSG00000275095
TXK	-0.4763691235613399	0.03571430207997328	TXK tyrosine kinase [Source:HGNC Symbol;Acc:HGNC:12434]	ENSG00000074966
GAGE1	-0.4713658824305248	0.03652415601493632	G antigen 1 [Source:HGNC Symbol;Acc:HGNC:4098]	ENSG00000205777
IL10RA	0.369750611244893	0.0366261961141406	interleukin 10 receptor subunit alpha [Source:HGNC Symbol;Acc:HGNC:5964]	ENSG00000110324
CCR1	0.404020076617531	0.037836147872717656	C-C motif chemokine receptor 1 [Source:HGNC Symbol;Acc:HGNC:1602]	ENSG00000163823
CR2	-0.41343136649693774	0.038691611366045646	complement C3d receptor 2 [Source:HGNC Symbol;Acc:HGNC:2336]	ENSG00000117322
NFKBIA	0.32591004838020265	0.0431011265371433	NFKB inhibitor alpha [Source:HGNC Symbol;Acc:HGNC:7797]	ENSG00000100906
CX3CR1	-0.4739879438472441	0.043365568159088104	C-X3-C motif chemokine receptor 1 [Source:HGNC Symbol;Acc:HGNC:2558]	ENSG00000168329
LILRA1	-0.38296005872729016	0.0435236326931578	leukocyte immunoglobulin like receptor A1 [Source:HGNC Symbol;Acc:HGNC:6602]	ENSG00000104974
FCER2	-0.4672009693522723	0.044784683196930936	Fc fragment of IgE receptor II [Source:HGNC Symbol;Acc:HGNC:3612]	ENSG00000104921
IRF7	0.385142355737049	0.046323892743346244	interferon regulatory factor 7 [Source:HGNC Symbol;Acc:HGNC:6122]	ENSG00000185507
MAGEA1	-0.5170506273446205	0.046900760418046014	MAGE family member A1 [Source:HGNC Symbol;Acc:HGNC:6796]	ENSG00000198681
RAG1	-0.48580367943879565	0.04787201014649419	recombination activating 1 [Source:HGNC Symbol;Acc:HGNC:9831]	ENSG00000166349
SH2B2	0.3194308531737148	0.049166136595903624	SH2B adaptor protein 2 [Source:HGNC Symbol;Acc:HGNC:17381]	ENSG00000160999
HAVCR2	0.29299228792258003	0.049616305155883444	hepatitis A virus cellular receptor 2 [Source:HGNC Symbol;Acc:HGNC:18437]	ENSG00000135077
NCR1	-0.43855776552010334	0.049616305155883444	natural cytotoxicity triggering receptor 1 [Source:HGNC Symbol;Acc:HGNC:6731]	ENSG00000189430

## Sheet: DEGs_SNAI1_PanCancer
gene	log2FoldChange	padj	description	ensgene
TNFRSF10B	0.6299026655240569	6.364222023660349e-6	TNF receptor superfamily member 10b [Source:HGNC Symbol;Acc:HGNC:11905]	ENSG00000120889
GADD45A	0.8902296111343515	1.2490083576422539e-5	growth arrest and DNA damage inducible alpha [Source:HGNC Symbol;Acc:HGNC:4095]	ENSG00000116717
NFATC1	0.8596601962033571	2.3434967785893555e-5	nuclear factor of activated T-cells 1 [Source:HGNC Symbol;Acc:HGNC:7775]	ENSG00000131196
WEE1	0.8246758822739659	1.460673579087643e-4	WEE1 G2 checkpoint kinase [Source:HGNC Symbol;Acc:HGNC:12761]	ENSG00000166483
CLCF1	1.3558509631290812	1.6902443458267008e-4	cardiotrophin like cytokine factor 1 [Source:HGNC Symbol;Acc:HGNC:17412]	ENSG00000175505
THBS1	1.1227487563501992	2.055569422234339e-4	thrombospondin 1 [Source:HGNC Symbol;Acc:HGNC:11785]	ENSG00000137801
PLAT	1.0098565761035505	2.1709105386167433e-4	plasminogen activator, tissue type [Source:HGNC Symbol;Acc:HGNC:9051]	ENSG00000104368
HMGA1	0.6867389619287656	3.274573642605607e-4	high mobility group AT-hook 1 [Source:HGNC Symbol;Acc:HGNC:5010]	ENSG00000137309
IL6R	0.9172522190017447	5.078391773878565e-4	interleukin 6 receptor [Source:HGNC Symbol;Acc:HGNC:6019]	ENSG00000160712
FOSL1	1.408654926176216	8.605739292558363e-4	FOS like 1, AP-1 transcription factor subunit [Source:HGNC Symbol;Acc:HGNC:13718]	ENSG00000175592
IL1RAP	0.5290175600369704	8.605739292558363e-4	interleukin 1 receptor accessory protein [Source:HGNC Symbol;Acc:HGNC:5995]	ENSG00000196083
TNFAIP3	0.8008711009416304	8.605739292558363e-4	TNF alpha induced protein 3 [Source:HGNC Symbol;Acc:HGNC:11896]	ENSG00000118503
MAP3K8	0.5813932696896266	0.0012016043039101791	mitogen-activated protein kinase kinase kinase 8 [Source:HGNC Symbol;Acc:HGNC:6860]	ENSG00000107968
RUNX1	0.9166033210502428	0.0012016043039101791	runt related transcription factor 1 [Source:HGNC Symbol;Acc:HGNC:10471]	ENSG00000159216
ITGA2	0.6754953329780252	0.0013549349466062302	integrin subunit alpha 2 [Source:HGNC Symbol;Acc:HGNC:6137]	ENSG00000164171
NGF	0.5640526358092114	0.0013549349466062302	nerve growth factor [Source:HGNC Symbol;Acc:HGNC:7808]	ENSG00000134259
HOXA11	-0.624249376588294	0.0017073550241316772	homeobox A11 [Source:HGNC Symbol;Acc:HGNC:5101]	ENSG00000005073
LAMC2	0.9231001730838437	0.0017073550241316772	laminin subunit gamma 2 [Source:HGNC Symbol;Acc:HGNC:6493]	ENSG00000058085
PIM1	0.8576334021766641	0.0017073550241316772	Pim-1 proto-oncogene, serine/threonine kinase [Source:HGNC Symbol;Acc:HGNC:8986]	ENSG00000137193
IL11	1.3404451950038268	0.001875400452519813	interleukin 11 [Source:HGNC Symbol;Acc:HGNC:5966]	ENSG00000095752
PLAU	0.8710704052266742	0.0018777326647393083	plasminogen activator, urokinase [Source:HGNC Symbol;Acc:HGNC:9052]	ENSG00000122861
EPHA2	0.8757183423478683	0.002425138413668566	EPH receptor A2 [Source:HGNC Symbol;Acc:HGNC:3386]	ENSG00000142627
LIF	1.2304718178300704	0.00269205612881784	LIF, interleukin 6 family cytokine [Source:HGNC Symbol;Acc:HGNC:6596]	ENSG00000128342
MAP3K14	0.6175605673952855	0.0030733178325562426	mitogen-activated protein kinase kinase kinase 14 [Source:HGNC Symbol;Acc:HGNC:6853]	ENSG00000006062
GZMB	0.8647926183662753	0.003368404125077826	granzyme B [Source:HGNC Symbol;Acc:HGNC:4709]	ENSG00000100453
ETV7	0.8201025057130283	0.004116918498798471	ETS variant 7 [Source:HGNC Symbol;Acc:HGNC:18160]	ENSG00000010030
ID2	0.548024954821439	0.00443880779949833	inhibitor of DNA binding 2, HLH protein [Source:HGNC Symbol;Acc:HGNC:5361]	ENSG00000115738
IL8	1.359396039228696	0.00443880779949833	NA	NA
NOS3	0.6565549410561474	0.00443880779949833	nitric oxide synthase 3 [Source:HGNC Symbol;Acc:HGNC:7876]	ENSG00000164867
SPRY4	0.5777213706176041	0.00443880779949833	sprouty RTK signaling antagonist 4 [Source:HGNC Symbol;Acc:HGNC:15533]	ENSG00000187678
DUSP5	0.7314126184163734	0.004792697909781435	dual specificity phosphatase 5 [Source:HGNC Symbol;Acc:HGNC:3071]	ENSG00000138166
IL1B	1.057074126862533	0.004944370359444117	interleukin 1 beta [Source:HGNC Symbol;Acc:HGNC:5992]	ENSG00000125538
TNFRSF10D	0.6429134680670702	0.005137756071485447	TNF receptor superfamily member 10d [Source:HGNC Symbol;Acc:HGNC:11907]	ENSG00000173530
MMP3	1.0087543863187423	0.008638404208639584	matrix metallopeptidase 3 [Source:HGNC Symbol;Acc:HGNC:7173]	ENSG00000149968
OSM	0.7910189735974924	0.011848050974855358	oncostatin M [Source:HGNC Symbol;Acc:HGNC:8506]	ENSG00000099985
ETS2	0.5049244932800244	0.012308753351977767	ETS proto-oncogene 2, transcription factor [Source:HGNC Symbol;Acc:HGNC:3489]	ENSG00000157557
DKK1	0.8328778282977332	0.015470077598105316	dickkopf WNT signaling pathway inhibitor 1 [Source:HGNC Symbol;Acc:HGNC:2891]	ENSG00000107984
SFN	0.7325710577931692	0.015842217387012823	stratifin [Source:HGNC Symbol;Acc:HGNC:10773]	ENSG00000175793
SOST	-0.5527447860767674	0.020373947829233765	sclerostin [Source:HGNC Symbol;Acc:HGNC:13771]	ENSG00000167941
DLL4	0.5642492616864762	0.028259527667167637	delta like canonical Notch ligand 4 [Source:HGNC Symbol;Acc:HGNC:2910]	ENSG00000128917
CDKN1A	0.6224624285034694	0.028647118284298098	cyclin dependent kinase inhibitor 1A [Source:HGNC Symbol;Acc:HGNC:1784]	ENSG00000124762
GRIN1	-0.5767098967111991	0.03039040901497608	glutamate ionotropic receptor NMDA type subunit 1 [Source:HGNC Symbol;Acc:HGNC:4584]	ENSG00000176884
NR4A3	0.6542049130444437	0.034226746346085364	nuclear receptor subfamily 4 group A member 3 [Source:HGNC Symbol;Acc:HGNC:7982]	ENSG00000119508
CALML5	-0.5216342557910267	0.04607066019585724	calmodulin like 5 [Source:HGNC Symbol;Acc:HGNC:18180]	ENSG00000178372
NODAL	-0.5066603899595769	0.047510388094150084	nodal growth differentiation factor [Source:HGNC Symbol;Acc:HGNC:7865]	ENSG00000156574
